# Supplementary material for: Asbestos Fibers Enhance the TMEM16A Channel Activity in Xenopus Oocytes
Source: Membranes (Basel). 2023 Feb 1;13(2):180. doi: 10.3390/membranes13020180 (PMC9960392; doi:10.3390/membranes13020180)
Supplement: Supplementary file 1 [file membranes-13-00180-s001.zip]

Archive with 1 entries (1 files):
- membranes-2167129-supplementary.pdf
